# Supplementary material for: Multilabel convolution neural network for facial expression recognition and ordinal intensity estimation
Source: PeerJ Comput Sci. 2021 Nov 29;7:e736. doi: 10.7717/peerj-cs.736 (PMC8641570; doi:10.7717/peerj-cs.736)
Supplement: Supplemental Information 1 [file peerj-cs-07-736-s001.zip]

Archive with 62 entries (39 files):
- Expression/.git/
- Expression/.git/COMMIT_EDITMSG
- Expression/.git/config
- Expression/.git/description
- Expression/.git/HEAD
- Expression/.git/hooks/
- Expression/.git/hooks/applypatch-msg.sample
- Expression/.git/hooks/commit-msg.sample
- Expression/.git/hooks/fsmonitor-watchman.sample
- Expression/.git/hooks/post-update.sample
- Expression/.git/hooks/pre-applypatch.sample
- Expression/.git/hooks/pre-commit.sample
- Expression/.git/hooks/pre-merge-commit.sample
- Expression/.git/hooks/prepare-commit-msg.sample
- Expression/.git/hooks/pre-push.sample
- Expression/.git/hooks/pre-rebase.sample
- Expression/.git/hooks/pre-receive.sample
- Expression/.git/hooks/push-to-checkout.sample
- Expression/.git/hooks/update.sample
- Expression/.git/index
- Expression/.git/info/
- Expression/.git/info/exclude
- Expression/.git/logs/
- Expression/.git/logs/HEAD
- Expression/.git/logs/refs/
- Expression/.git/logs/refs/heads/
- Expression/.git/logs/refs/heads/master
- Expression/.git/objects/
- Expression/.git/objects/0e/
- Expression/.git/objects/0e/a67cd1de0132f58269645bac50c69416b1a4e3
- Expression/.git/objects/1c/
- Expression/.git/objects/1c/b61bf9a576d62b41f763b5f1651b5d3922183c
- Expression/.git/objects/25/
- Expression/.git/objects/25/73f07e02215a0bc845a236d21f265d685396b9
- Expression/.git/objects/49/
- Expression/.git/objects/49/001cdd6a559545e815932c97d277ae8767e2da
- Expression/.git/objects/59/
- Expression/.git/objects/59/97b366a0cbe0f9cefcd4852e543a284c7b0449
- Expression/.git/objects/59/e0fea627f83c39b7bf09353f0cee2b7350d7e7
- Expression/.git/objects/9b/
- Expression/.git/objects/9b/551488c4133078f6a29785bdfc6349044248ed
- Expression/.git/objects/a6/
- Expression/.git/objects/a6/5c3bef6a665f3fd4eec2a4c0cce9f3ebff7746
- Expression/.git/objects/a8/
- Expression/.git/objects/a8/c8cc275e96881c2012a861f7bc547d96d2c105
- Expression/.git/objects/c3/
- Expression/.git/objects/c3/f75c8234beec393c8f203b8b69ea80673cff64
- Expression/.git/objects/c6/
- Expression/.git/objects/c6/db5fc65a0d9632e7033ac0a921876e9466ca5c
- Expression/.git/objects/f6/
- Expression/.git/objects/f6/a3aa8ed134e3ae4bb3a2166bf15b7d407ef3a4
- Expression/.git/objects/info/
- Expression/.git/objects/pack/
- Expression/.git/refs/
- Expression/.git/refs/heads/
- Expression/.git/refs/heads/master
- Expression/.git/refs/tags/
- Expression/Aug.py
- Expression/face_detection.py
- Expression/MLFER.py
- Expression/Readme.txt
- Expression/Vggpret.py
