# Supplementary material for: Multilabel convolution neural network for facial expression recognition and ordinal intensity estimation
Source: PeerJ Comput Sci. 2021 Nov 29;7:e736. doi: 10.7717/peerj-cs.736 (PMC8641570; doi:10.7717/peerj-cs.736)
Supplement: Supplemental Information 1 [file peerj-cs-07-736-s001.zip › Expression/Aug.py]

# -*- coding: utf-8 -*-
"""
Created on  Dec 21 07:09:31 2020

@author: Dell
"""
import Augmentor

p = Augmentor.Pipeline("path")
# Point to a directory containing ground truth data.
# Images with the same file names will be added as ground truth data
# and augmented in parallel to the original data.
p.ground_truth("path")
# Add operations to the pipeline as normal:
p.rotate(probability=1, max_left_rotation=5, max_right_rotation=5)
p.flip_left_right(probability=0.6)
p.zoom_random(probability=0.5, percentage_area=0.7)
p.flip_top_bottom(probability=0.5)
p.sample(N)  # N is the number of sample to be generated
