# Supplementary material for: Multilabel convolution neural network for facial expression recognition and ordinal intensity estimation
Source: PeerJ Comput Sci. 2021 Nov 29;7:e736. doi: 10.7717/peerj-cs.736 (PMC8641570; doi:10.7717/peerj-cs.736)
Supplement: Supplemental Information 1 [file peerj-cs-07-736-s001.zip › Expression/MLFER.py]

# -*- coding: utf-8 -*-
Parts of this code are motivations from Adrian Rosebrock Lectures.
"""
Created on Dec. 21 22:00:50 2020

"""
from tensorflow.keras.models import Sequential
from tensorflow.keras.layers import BatchNormalization
from tensorflow.keras.layers import Conv2D
from tensorflow.keras.layers import MaxPooling2D
from tensorflow.keras.layers import Activation
from tensorflow.keras.layers import Flatten
from tensorflow.keras.layers import Dropout
from tensorflow.keras.layers import Dense
from tensorflow.keras import backend as K
import matplotlib
matplotlib.use("Agg")

import keras
from tensorflow.keras.preprocessing.image import ImageDataGenerator
from tensorflow.keras.optimizers import Adam
from tensorflow.keras.preprocessing.image import img_to_array
from sklearn.preprocessing import MultiLabelBinarizer
from sklearn.model_selection import train_test_split
#from pyimagesearch.smallervggnet import SmallerVGGNet
import matplotlib.pyplot as plt
from imutils import paths
from keras.utils import plot_model

from sklearn.metrics import precision_score
from sklearn.metrics import recall_score
from sklearn.metrics import f1_score
from sklearn.metrics import coverage_error
from sklearn.metrics import hamming_loss
from sklearn.metrics import average_precision_score
from sklearn.metrics import Label_ranking_loss

import numpy as np
from keras.preprocessing.image import load_img
import random
import pickle
import cv2
from keras.callbacks import Callback
import os
import itertools

class SVGGNet:
	@staticmethod
	def build(width, height, depth, classes, actFunc="softmax"):
		
		
		model = Sequential()
		inputShape = (height, width, depth) # input shape for the model
		chanDim = -1
	
		if K.image_data_format() == "channels_first":  # in case channel is considered first
			inputShape = (depth, height, width)
			chanDim = 1
            
        # CONV => RELU => POOL
		model.add(Conv2D(32, (3, 3), padding="same",
			input_shape=inputShape))
		model.add(Activation("relu"))
		model.add(BatchNormalization(axis=chanDim))
		model.add(MaxPooling2D(pool_size=(3, 3)))
		model.add(Dropout(0.25))
		
		model.add(Conv2D(64, (3, 3), padding="same"))
		model.add(Activation("relu"))
		model.add(BatchNormalization(axis=chanDim))
		model.add(Conv2D(64, (3, 3), padding="same"))
		model.add(Activation("relu"))
		model.add(BatchNormalization(axis=chanDim))
		model.add(MaxPooling2D(pool_size=(2, 2)))
		model.add(Dropout(0.5))

		model.add(Conv2D(128, (3, 3), padding="same"))
		model.add(Activation("relu"))
		model.add(BatchNormalization(axis=chanDim))
		model.add(Conv2D(128, (3, 3), padding="same"))
		model.add(Activation("relu"))
		model.add(BatchNormalization(axis=chanDim))
		model.add(MaxPooling2D(pool_size=(2, 2)))
		model.add(Dropout(0.5))
		
		model.add(Flatten())
		model.add(Dense(1024))
		model.add(Activation("relu"))
		model.add(BatchNormalization())
		model.add(Dropout(0.5))
	
		model.add(Dense(classes))
		model.add(Activation(actFunc))
		
		return model       #network architecture return


EPOCHS = 30
INIT_LR = 1e-3
BS = 16
IMAGE_DIMS = (96, 96, 3)

print("[INFO] loading images...")
imagePaths = sorted(list(paths.list_images('pathToDatabase_training')))

random.seed(42)
random.shuffle(imagePaths)
data = []
labels = []

# loop over the input images
for imagePath in imagePaths:
	# load the image, pre-process it, and store it in the data list
	image = cv2.imread(imagePath)
	image = cv2.resize(image, (IMAGE_DIMS[1], IMAGE_DIMS[0]))
	image = img_to_array(image)
	data.append(image)
	# extract set of class labels from the image path and update the
	# labels list
	l = label = imagePath.split(os.path.sep)[-2].split("_")
	labels.append(l)


data = np.array(data, dtype="float") / 255.0
labels = np.array(labels)
print("[INFO] data matrix: {} images ({:.2f}MB)".format(
	len(imagePaths), data.nbytes / (1024 * 1000.0)))


# binarize the labels using scikit-learn's special multi-label
# binarizer implementation
print("[INFO] class labels:")
mlb = MultiLabelBinarizer()
labels = mlb.fit_transform(labels)
# loop over each of the possible class labels and show them
for (i, label) in enumerate(mlb.classes_):
	print("{}. {}".format(i + 1, label))


(trainX, testX, trainY, testY) = train_test_split(data,
	labels, test_size=0.2, random_state=42)
    

print("[INFO] compiling model...")
model = SVGGNet.build(
	width=IMAGE_DIMS[1], height=IMAGE_DIMS[0],
	depth=IMAGE_DIMS[2], classes=len(mlb.classes_),
	actFunc="sigmoid")
opt = Adam(lr=INIT_LR, decay=INIT_LR / EPOCHS)

model.compile(loss="binary_crossentropy", optimizer=opt,
	metrics=["accuracy"])
# train the network
print("[INFO] training network...")


H = model.fit(trainX, trainY, batch_size=BS,
	validation_data=(testX, testY),
    steps_per_epoch = len(trainX) // BS,
    epochs=EPOCHS,
    verbose = 0
            
    )

print("[INFO] loading images...")
imagePaths1 = sorted(list(paths.list_images('pathTo_Testdatabase')))
#print(imagePaths)
random.seed(42)
random.shuffle(imagePaths1)
data1 = []
labels1 = []


for imagePath in imagePaths1:
	# load the image, pre-process it, and store it in the data list
	image = cv2.imread(imagePath)
	image = cv2.resize(image, (IMAGE_DIMS[1], IMAGE_DIMS[0]))
	image = img_to_array(image)
	data1.append(image)
	l = label = imagePath.split(os.path.sep)[-2].split("_")
	labels1.append(l)


data = np.array(data1, dtype="float") / 255.0
labels = np.array(labels1)
print("[INFO] data matrix: {} images ({:.2f}MB)".format(
	len(imagePaths), data.nbytes / (1024 * 1000.0)))

print("[INFO] class labels:")
mlb = MultiLabelBinarizer()
labels = mlb.fit_transform(labels)


for (i, label) in enumerate(mlb.classes_):
	print("{}. {}".format(i + 1, label))
    
X = data 
y = labels

# evaluation of the model with predict data
# iterate through the data and make predictions and collect 
#the predictions in a list for further evaluation 
y_prob = []
for k in range(len(X)):
    yPred_prob = model.predict(X)[k]
    yProb_classes = np.argsort(yPred_prob)[::-1][:2]
    prob = np.zeros(len(yPred_prob), dtype=int)
    prob = np.array(prob)
    for (i,j) in enumerate([yProb_classes]):
        prob[j]=1
    prob = list(prob)
    y_prob.append(prob)
y_prob = np.asarray(y_prob)


#the following metrics were used for the evaluation of the model
#Average_precision_score, recall_score, f1_score, precision_score, hamming_loss
# Ranking_loss, coverage_error


# 
plt.style.use("ggplot")
plt.figure()
N = EPOCHS
plt.plot(np.arange(0, N), H.history["loss"], label="train_loss")
plt.plot(np.arange(0, N), H.history["val_loss"], label="val_loss")
plt.plot(np.arange(0, N), H.history["accuracy"], label="train_acc")
plt.plot(np.arange(0, N), H.history["val_accuracy"], label="val_acc")
plt.title("Training Loss and Accuracy")
plt.xlabel("Epoch #")
plt.ylabel("Loss/Accuracy")
plt.legend(loc="upper left")
plt.savefig('loss.pdf')

# Model Evaluation metrics

average_precision = average_precision_score(y, y_prob, average='weighted')
print('average_precision: %f', average_precision) 
precision = precision_score(y, y_prob, average='micro')
print("precision: %f", precision)

f1 = f1_score(y, y_prob, average='micro')
print('f1: %f',f1)

coverage = coverage_error(y, y_prob)
print('coverage: %f',coverage)

hamming = hamming_loss(y, y_prob)
print('hamming: %f',hamming)

ranking_loss = Label_ranking_loss(y,y_prob)
print('ranking loss: %f', ranking_loss)
