# Supplementary material for: Multilabel convolution neural network for facial expression recognition and ordinal intensity estimation
Source: PeerJ Comput Sci. 2021 Nov 29;7:e736. doi: 10.7717/peerj-cs.736 (PMC8641570; doi:10.7717/peerj-cs.736)
Supplement: Supplemental Information 1 [file peerj-cs-07-736-s001.zip › Expression/Readme.txt]

The codes Classified Facial expression data into basic emotions and their corresponding intensity simultaneously. Both files implement multilabel Convolution Neural network. Vggpret is the pretrained optimization of MLFER. The models have been evaluated on the BU-3DFE and CK+ standard facial expression datasets.

DATA Organization: Data were organised in their hierarchies of emotion intensity with the assignment of the corresponding logical labels. For example, each expression image is associated with the degree of emotion display: "Anger_Low", "Anger_Normal", "Anger_high", "Anger_VHigh" as specified in the BU-3DFE dataset. Divide the dataset into: Train data, validation data, and test data.

Data Pre-processing: Face_detection.py file locate face region in the image data, and the Aug.py file compute the Augmentation, the train division of the data. The face detection and Augmentation of data were implemented off-the line, to control missing data.

Classification: MLfer.py and vggpret.py contain the training, and model evaluation procedure. Execute the files separately and note the improvement in the performance.  

The data we used are publicly available on request: 
BU-3DFE http://www.cs.binghamton.edu/~lijun/Research/3DFE/3DFE_Analysis.html
CK+ http://www.jeffcohn.net/wp-content/uploads/2020/04/CK-AgreementForm.pdf  or  mailto:mer160@pitt.edu


				software Requirements
1. Python 3.6
2  Tensorflow 2.2.
3. Keras with tensorflow backend.
4. opencv 3.4.2
5. Scikit learn 0.24.1 
6. Numpy 1.18.5
7. Augmentor  
